# Supplementary material for: Releases of Asian houbara must respect genetic and geographic origin to preserve inherited migration behaviour: evidence from a translocation experiment
Source: R Soc Open Sci. 2020 Mar 18;7(3):200250. doi: 10.1098/rsos.200250 (PMC7137974; doi:10.1098/rsos.200250)
Supplement: Supplementary data [file rsos200250supp4.xlsx]

## Sheet: Migratory orientation
migratory orientation analysis	bird id	sex	Population	Year	burst	Fixes per day (mean)	Period	Migratory Orientation
yes	127688a-Wild 2013 Muzhik	M	eastern	2014	127688a-Wild 2013 Muzhik.2014.Out	3.15789	out	221.086
yes	127689a-Wild 2013 Daenarys	F	eastern	2018	127689a-Wild 2013 Daenarys.2018.Out	3.17935	out	214.275
yes	49671a-Wild 2018 Sekiru	F	eastern	2018	49671a-Wild 2018 Sekiru.2018.Out	3.18182	out	195.07
yes	129480b-Wild 2015 Bukhara	M	eastern	2018	129480b-Wild 2015 Bukhara.2018.Out	3.61111	out	207.609
yes	129485c-Wild 2015 Oxus	M	eastern	2017	129485c-Wild 2015 Oxus.2017.Out	3.67925	out	222.162
yes	127690a-Wild 2013 Salsola	F	eastern	2015	127690a-Wild 2013 Salsola.2015.Out	3.68421	out	180.112
yes	127695a-Wild 2013 April	F	eastern	2014	127695a-Wild 2013 April.2014.Out	3.75	out	214.819
yes	127700b-Wild 2013 Clangula	F	eastern	2017	127700b-Wild 2013 Clangula.2017.Out	3.84956	out	222.045
yes	129480b-Wild 2015 Bukhara	M	eastern	2016	129480b-Wild 2015 Bukhara.2016.Out	3.88889	out	204.919
yes	127690a-Wild 2013 Salsola	F	eastern	2013	127690a-Wild 2013 Salsola.2013.Out	3.88889	out	181.141
yes	127695a-Wild 2013 April	F	eastern	2013	127695a-Wild 2013 April.2013.Out	3.88889	out	212.034
yes	127700b-Wild 2013 Clangula	F	eastern	2016	127700b-Wild 2013 Clangula.2016.Out	3.88889	out	199.847
yes	129485c-Wild 2015 Oxus	M	eastern	2016	129485c-Wild 2015 Oxus.2016.Out	3.88889	out	212.292
yes	129480b-Wild 2015 Bukhara	M	eastern	2017	129480b-Wild 2015 Bukhara.2017.Out	3.91304	out	207.041
yes	127690a-Wild 2013 Salsola	F	eastern	2014	127690a-Wild 2013 Salsola.2014.Out	3.91304	out	193.119
yes	127692a-Wild 2013 Khiva	F	eastern	2014	127692a-Wild 2013 Khiva.2014.Out	3.91304	out	198.341
yes	127692a-Wild 2013 Khiva	F	eastern	2016	127692a-Wild 2013 Khiva.2016.Out	3.91304	out	223.319
yes	129485c-Wild 2015 Oxus	M	eastern	2015	129485c-Wild 2015 Oxus.2015.Out	3.91304	out	220.794
yes	127692a-Wild 2013 Khiva	F	eastern	2015	127692a-Wild 2013 Khiva.2015.Out	3.92857	out	194.831
yes	114120c-Wild 2013 Aiol	F	eastern	2014	114120c-Wild 2013 Aiol.2014.Out	3.93216	out	203.199
yes	114120c-Wild 2013 Aiol	F	eastern	2015	114120c-Wild 2013 Aiol.2015.Out	3.93281	out	188.752
yes	127698a-Wild 2013 Ferula	F	eastern	2013	127698a-Wild 2013 Ferula.2013.Out	3.93939	out	205.649
yes	127703c-Wild 2014 May	F	eastern	2015	127703c-Wild 2014 May.2015.Out	3.93939	out	200.6
yes	127688a-Wild 2013 Muzhik	M	eastern	2013	127688a-Wild 2013 Muzhik.2013.Out	3.95349	out	217.962
yes	127700b-Wild 2013 Clangula	F	eastern	2013	127700b-Wild 2013 Clangula.2013.Out	3.95349	out	203.376
yes	127707a-Wild 2013 Aral	M	eastern	2013	127707a-Wild 2013 Aral.2013.Out	3.95349	out	203.961
yes	127692a-Wild 2013 Khiva	F	eastern	2013	127692a-Wild 2013 Khiva.2013.Out	3.95833	out	210.125
yes	127700b-Wild 2013 Clangula	F	eastern	2015	127700b-Wild 2013 Clangula.2015.Out	3.95833	out	227.587
yes	127694a-Wild 2013 Khaleesi	F	eastern	2013	127694a-Wild 2013 Khaleesi.2013.Out	3.96226	out	201.555
yes	114120c-Wild 2013 Aiol	F	eastern	2013	114120c-Wild 2013 Aiol.2013.Out	3.96635	out	187.249
yes	127700b-Wild 2013 Clangula	F	eastern	2014	127700b-Wild 2013 Clangula.2014.Out	3.97059	out	209.96
yes	129480b-Wild 2015 Bukhara	M	eastern	2015	129480b-Wild 2015 Bukhara.2015.Out	3.97436	out	170.196
yes	127690a-Wild 2013 Salsola	F	eastern	2016	127690a-Wild 2013 Salsola.2016.Out	4.01361	out	233.45
yes	145055a-Wild 2015 Un	F	eastern	2016	145055a-Wild 2015 Un.2016.Out	4.03061	out	256.065
yes	127689a-Wild 2013 Daenarys	F	eastern	2017	127689a-Wild 2013 Daenarys.2017.Out	4.05405	out	215.382
yes	145051a-Wild 2015 Chepon	F	eastern	2017	145051a-Wild 2015 Chepon.2017.Out	4.2029	out	208.924
yes	127689a-Wild 2013 Daenarys	F	eastern	2013	127689a-Wild 2013 Daenarys.2013.Out	4.24242	out	203.357
yes	145044a-Wild 2015 Yomgir	F	eastern	2018	145044a-Wild 2015 Yomgir.2018.Out	4.29435	out	237.163
yes	145061a-Wild 2015 Carex	F	eastern	2018	145061a-Wild 2015 Carex.2018.Out	4.33884	out	255.054
yes	49721a (49785b)-Wild 2014 Bobo	M	eastern	2014	49785b-Wild 2014 Bobo.2014.Out	4.375	out	180.706
yes	145066a-Wild 2015 Su	F	eastern	2017	145066a-Wild 2015 Su.2017.Out	4.44444	out	213.413
yes	145051a-Wild 2015 Chepon	F	eastern	2016	145051a-Wild 2015 Chepon.2016.Out	4.47368	out	228.51
yes	145069a-Wild 2015 Chiroyli	F	eastern	2018	145069a-Wild 2015 Chiroyli.2018.Out	4.47368	out	212.43
yes	145069a-Wild 2015 Chiroyli	F	eastern	2017	145069a-Wild 2015 Chiroyli.2017.Out	4.53629	out	248.71
yes	145071a-Wild 2015 Lucky	F	eastern	2016	145071a-Wild 2015 Lucky.2016.Out	4.55492	out	177.897
yes	145071a-Wild 2015 Lucky	F	eastern	2015	145071a-Wild 2015 Lucky.2015.Out	4.61369	out	182.726
yes	145061a-Wild 2015 Carex	F	eastern	2016	145061a-Wild 2015 Carex.2016.Out	4.61538	out	254.579
yes	145065a-Wild 2015 Quyosh	F	eastern	2018	145065a-Wild 2015 Quyosh.2018.Out	4.61894	out	224.526
yes	145044a-Wild 2015 Yomgir	F	eastern	2016	145044a-Wild 2015 Yomgir.2016.Out	4.62687	out	232.061
yes	145069a-Wild 2015 Chiroyli	F	eastern	2016	145069a-Wild 2015 Chiroyli.2016.Out	4.64286	out	239.344
yes	145066a-Wild 2015 Su	F	eastern	2018	145066a-Wild 2015 Su.2018.Out	4.65517	out	215.159
yes	145061a-Wild 2015 Carex	F	eastern	2017	145061a-Wild 2015 Carex.2017.Out	4.65517	out	218.114
yes	145044a-Wild 2015 Yomgir	F	eastern	2017	145044a-Wild 2015 Yomgir.2017.Out	4.65909	out	232.257
yes	145072a-Wild 2015 Bistra	F	eastern	2016	145072a-Wild 2015 Bistra.2016.Out	4.72222	out	168.731
yes	145051a-Wild 2015 Chepon	F	eastern	2015	145051a-Wild 2015 Chepon.2015.Out	4.74138	out	203.93
yes	114123b-Wild 2014 Sulu	F	eastern	2015	114123b-Wild 2014 Sulu.2015.Out	4.76923	out	204.727
yes	145055a-Wild 2015 Un	F	eastern	2017	145055a-Wild 2015 Un.2017.Out	4.78261	out	228.849
yes	145071a-Wild 2015 Lucky	F	eastern	2017	145071a-Wild 2015 Lucky.2017.Out	4.20276	out	182.847
yes	145069a-Wild 2015 Chiroyli	F	eastern	2015	145069a-Wild 2015 Chiroyli.2015.Out	4.79452	out	248.364
yes	145065a-Wild 2015 Quyosh	F	eastern	2015	145065a-Wild 2015 Quyosh.2015.Out	4.82143	out	208.049
yes	145060a-Wild 2015 Kamalak	F	eastern	2015	145060a-Wild 2015 Kamalak.2015.Out	4.82143	out	177.548
yes	145065a-Wild 2015 Quyosh	F	eastern	2017	145065a-Wild 2015 Quyosh.2017.Out	4.88251	out	197.306
yes	145065a-Wild 2015 Quyosh	F	eastern	2016	145065a-Wild 2015 Quyosh.2016.Out	4.92593	out	206.441
yes	145066a-Wild 2015 Su	F	eastern	2016	145066a-Wild 2015 Su.2016.Out	4.94318	out	250.739
yes	145066a-Wild 2015 Su	F	eastern	2015	145066a-Wild 2015 Su.2015.Out	4.9537	out	230.997
yes	49712a-Wild 2018 Double	M	eastern	2018	49712a-Wild 2018 Double.2018.Out	4.97872	out	109.865
yes	114128 (49812a)-Wild Female 2011	F	eastern	2014	114128 (49812a)-Wild Female 2011.2014.Out	5	out	191.238
yes	145043a-Wild 2015 Utur	F	eastern	2015	145043a-Wild 2015 Utur.2015.Out	5	out	215.775
yes	145044a-Wild 2015 Yomgir	F	eastern	2015	145044a-Wild 2015 Yomgir.2015.Out	5	out	240.531
yes	145055a-Wild 2015 Un	F	eastern	2015	145055a-Wild 2015 Un.2015.Out	5	out	231.361
yes	145061a-Wild 2015 Carex	F	eastern	2015	145061a-Wild 2015 Carex.2015.Out	5	out	204.707
yes	167476a-Wild 2017 Jasur	F	eastern	2017	167476a-Wild 2017 Jasur.2017.Out	5.10345	out	216.406
yes	49723a-Wild 2018 Mayday	M	eastern	2018	49723a-Wild 2018 Mayday.2018.Out	5.12626	out	145.014
yes	127689a-Wild 2013 Daenarys	F	eastern	2016	127689a-Wild 2013 Daenarys.2016.Out	5.15152	out	232.396
yes	127701a-Wild 2013 Yaushan	F	eastern	2016	127701a-Wild 2013 Yaushan.2016.Out	5.30055	out	174.683
yes	167464a-Wild Nukus 2017 Kanuk	M	eastern	2017	167464a-Wild Nukus 2017 Kanuk.2017.Out	5.3125	out	181.324
yes	167453a-Wild Uysturt 2017 Disco	M	eastern	2018	167453a-Wild Uysturt 2017 Disco.2018.Out	5.37037	out	193.939
yes	49695a-Wild 2018 Baxtli	F	eastern	2018	49695a-Wild 2018 Baxtli.2018.Out	5.4386	out	195.43
yes	49682a-Wild 2018 Karashu	F	eastern	2018	49682a-Wild 2018 Karashu.2018.Out	5.47619	out	223.151
yes	167470a-Wild 2017 Kiwi	F	eastern	2018	167470a-Wild 2017 Kiwi.2018.Out	5.49296	out	215.042
yes	167473a-Wild 2017 Yelim	F	eastern	2018	167473a-Wild 2017 Yelim.2018.Out	5.49505	out	183.857
yes	114126b-Wild 2014 Pioda	F	eastern	2017	114126b-Wild 2014 Pioda.2017.Out	5.54286	out	168.639
yes	127701a-Wild 2013 Yaushan	F	eastern	2013	127701a-Wild 2013 Yaushan.2013.Out	5.55556	out	189.096
yes	127701a-Wild 2013 Yaushan	F	eastern	2017	127701a-Wild 2013 Yaushan.2017.Out	5.55556	out	190.189
yes	127703c-Wild 2014 May	F	eastern	2014	127703c-Wild 2014 May.2014.Out	5.55556	out	191.881
yes	167472a-Wild 2017 Bayram	F	eastern	2017	167472a-Wild 2017 Bayram.2017.Out	5.55556	out	182.862
yes	167471a-Wild 2017 Capusta	F	eastern	2018	167471a-Wild 2017 Capusta.2018.Out	5.57576	out	217.649
yes	49670a-Wild 2018 Jangchi	F	eastern	2018	49670a-Wild 2018 Jangchi.2018.Out	5.6	out	212.471
yes	167474a-Wild 2017 Ruru	F	eastern	2017	167474a-Wild 2017 Ruru.2017.Out	5.60811	out	223.394
yes	167473a-Wild 2017 Yelim	F	eastern	2017	167473a-Wild 2017 Yelim.2017.Out	5.60897	out	198.427
yes	114123b-Wild 2014 Sulu	F	eastern	2016	114123b-Wild 2014 Sulu.2016.Out	5.63636	out	207.365
yes	127689a-Wild 2013 Daenarys	F	eastern	2014	127689a-Wild 2013 Daenarys.2014.Out	5.65217	out	200.693
yes	127701a-Wild 2013 Yaushan	F	eastern	2014	127701a-Wild 2013 Yaushan.2014.Out	5.65217	out	183.967
yes	127701a-Wild 2013 Yaushan	F	eastern	2015	127701a-Wild 2013 Yaushan.2015.Out	5.65217	out	185.696
yes	114126b-Wild 2014 Pioda	F	eastern	2018	114126b-Wild 2014 Pioda.2018.Out	5.78947	out	159.2
yes	114123b-Wild 2014 Sulu	F	eastern	2014	114123b-Wild 2014 Sulu.2014.Out	5.79439	out	218.375
yes	167458c-Wild 2018 Muzhik2	M	eastern	2018	167458c-Wild 2018 Muzhik2.2018.Out	5.84211	out	235.74
yes	114126b-Wild 2014 Pioda	F	eastern	2014	114126b-Wild 2014 Pioda.2014.Out	5.9	out	195.181
yes	167471a-Wild 2017 Capusta	F	eastern	2017	167471a-Wild 2017 Capusta.2017.Out	6.00962	out	229.009
yes	167476a-Wild 2017 Jasur	F	eastern	2018	167476a-Wild 2017 Jasur.2018.Out	6.04167	out	208.277
yes	114126b-Wild 2014 Pioda	F	eastern	2015	114126b-Wild 2014 Pioda.2015.Out	6.10294	out	169.89
yes	167470a-Wild 2017 Kiwi	F	eastern	2017	167470a-Wild 2017 Kiwi.2017.Out	6.13636	out	185.465
yes	167477a-Wild 2017 Yuguruvchi	F	eastern	2017	167477a-Wild 2017 Yuguruvchi.2017.Out	6.17647	out	194.468
yes	167475a-Wild 2017 Uch	F	eastern	2017	167475a-Wild 2017 Uch.2017.Out	6.18182	out	209.814
yes	167475a-Wild 2017 Uch	F	eastern	2018	167475a-Wild 2017 Uch.2018.Out	6.28571	out	195.693
yes	167477a-Wild 2017 Yuguruvchi	F	eastern	2018	167477a-Wild 2017 Yuguruvchi.2018.Out	6.4	out	195.564
yes	167472a-Wild 2017 Bayram	F	eastern	2018	167472a-Wild 2017 Bayram.2018.Out	6.42857	out	164.901
yes	114128 (49812a)-Wild Female 2011	F	eastern	2011	114128 (49812a)-Wild Female 2011.2011.Out	7.38806	out	213.564
yes	167452a-Wild 2018 Disaster	M	eastern	2018	167452a-Wild 2018 Disaster.2018.Out	7.74194	out	207.896
yes	49719a-Wild 2018 Nokta	M	eastern	2018	49719a-Wild 2018 Nokta.2018.Out	7.97619	out	210.327
yes	114128 (49812a)-Wild Female 2011	F	eastern	2012	114128 (49812a)-Wild Female 2011.2012.Out	10.2186	out	217.398
yes	49721a (49785b)-Wild 2014 Bobo	M	eastern	2018	49721a (49785b)-Wild 2014 Bobo.2018.Out	11.1111	out	198.249
yes	114128 (49812a)-Wild Female 2011	F	eastern	2013	114128 (49812a)-Wild Female 2011.2013.Out	11.2733	out	185.976
yes	167469a-Wild Nukus 2017 Outram	M	central	2018	167469a-Wild Nukus 2017 Outram.2018.Out	4	out	253.731
yes	167461a-Wild Nukus 2017 Steppe	M	central	2017	167461a-Wild Nukus 2017 Steppe.2017.Out	6.3172	out	223.069
yes	167456a-Wild Nukus 2017 M1	M	central	2018	167456a-Wild Nukus 2017 M1.2018.Out	6.54867	out	198.596
yes	167456a-Wild Nukus 2017 M1	M	central	2017	167456a-Wild Nukus 2017 M1.2017.Out	7.09821	out	209.859
yes	167455a-Wild Nukus 2017 M2	M	central	2017	167455a-Wild Nukus 2017 M2.2017.Out	8.58006	out	176.664
yes	167459a-Wild Nukus 2017 Daroga	M	central	2018	167459a-Wild Nukus 2017 Daroga.2018.Out	9.35933	out	207.461
yes	167459a-Wild Nukus 2017 Daroga	M	central	2017	167459a-Wild Nukus 2017 Daroga.2017.Out	9.38144	out	187.159
yes	167457a-Wild Uysturt 2017 Karakalpak	M	western	2018	167457a-Wild Uysturt 2017 Karakalpak.2018.Out	6.28986	out	209.074
yes	167454a-Wild Uysturt 2017 M1	M	western	2018	167454a-Wild Uysturt 2017 M1.2018.Out	6.42384	out	167.449
yes	167453a-Wild Uysturt 2017 Disco	M	western	2017	167453a-Wild Uysturt 2017 Disco.2017.Out	6.46789	out	218.063
yes	167454a-Wild Uysturt 2017 M1	M	western	2017	167454a-Wild Uysturt 2017 M1.2017.Out	7.21374	out	168.105
yes	167457a-Wild Uysturt 2017 Karakalpak	M	western	2017	167457a-Wild Uysturt 2017 Karakalpak.2017.Out	10.566	out	231.154

## Sheet: Winter bearing
winter.bearing analysis	bird id	sex	Population	Year	burst	Departure Longitude	Departure latitude	Winter Longitude	Winter Latitude	Winter Bearing
yes	49721a (49785b)-Wild 2014 Bobo	M	eastern	2016	49785b-Wild 2014 Bobo.2016.Out	64.093	40.3458	61.0148	33.3777	199.442
yes	127699c-Wild 2015 Rambo	M	eastern	2015	127699c-Wild 2015 Rambo.2015.Out	64.8045	39.1429	63.1443	31.4349	189.956
yes	127708e (167460b)-Wild 2015 Senior Nigel	M	eastern	2016	127708e-Wild 2015 Senior Nigel.2016.Out	65.054	38.9068	58.5807	34.6957	230.895
yes	127689a-Wild 2013 Daenarys	F	eastern	2015	127689a-Wild 2013 Daenarys.2015.Out	65.384	40.5237	60.089	28.5433	199.941
yes	127699c-Wild 2015 Rambo	M	eastern	2016	127699c-Wild 2015 Rambo.2016.Out	64.8067	39.1898	63.4005	31.4802	188.45
yes	127708e (167460b)-Wild 2015 Senior Nigel	M	eastern	2015	127708e-Wild 2015 Senior Nigel.2015.Out	60.31	37.046	58.5865	34.678	210.531
yes	49696a-Wild 2018 Ordak	F	eastern	2018	49696a-Wild 2018 Ordak.2018.Out	64.9395	38.3705	62.6157	32.8568	198.9
yes	145055a-Wild 2015 Un	F	eastern	2018	145055a-Wild 2015 Un.2018.Out	64.7157	40.5185	61.2767	37.6395	222.832
yes	127708e (167460b)-Wild 2015 Senior Nigel	M	eastern	2017	127708e (167460b)-Wild 2015 Senior Nigel.2017.Out	61.6392	38.5982	58.5843	34.679	212.013
yes	49721a (49785b)-Wild 2014 Bobo	M	eastern	2015	49785b-Wild 2014 Bobo.2015.Out	63.5522	38.8398	60.8465	33.1678	201.085
yes	127707b (145058c)-Wild 2015 Gerboa	M	eastern	2016	127707b-Wild 2015 Gerboa.2016.Out	62.0983	38.1423	54.001	28.112	213.998
yes	114126b-Wild 2014 Pioda	F	eastern	2016	114126b-Wild 2014 Pioda.2016.Out	63.994	40.4078	71.1942	27.9842	154.473
yes	145072a-Wild 2015 Bistra	F	eastern	2015	145072a-Wild 2015 Bistra.2015.Out	63.5423	40.0387	64.7703	31.0662	173.659
yes	127688a-Wild 2013 Muzhik	M	eastern	2014	127688a-Wild 2013 Muzhik.2014.Out	65.0452	39.0832	59.8575	32.0433	210.908
yes	127689a-Wild 2013 Daenarys	F	eastern	2018	127689a-Wild 2013 Daenarys.2018.Out	65.343	40.5232	60.391	27.7005	197.665
yes	49671a-Wild 2018 Sekiru	F	eastern	2018	49671a-Wild 2018 Sekiru.2018.Out	63.9848	39.8613	65.3853	30.979	172.693
yes	129480b-Wild 2015 Bukhara	M	eastern	2018	129480b-Wild 2015 Bukhara.2018.Out	62.4938	35.8798	59.8535	29.6945	199.725
yes	129485c-Wild 2015 Oxus	M	eastern	2017	129485c-Wild 2015 Oxus.2017.Out	64.5395	40.3548	60.5503	28.7347	195.739
yes	127690a-Wild 2013 Salsola	F	eastern	2015	127690a-Wild 2013 Salsola.2015.Out	63.9573	40.3708	61.6783	30.3332	190.465
yes	127695a-Wild 2013 April	F	eastern	2014	127695a-Wild 2013 April.2014.Out	65.3253	39.4977	61.2652	31.9993	203.693
yes	127700b-Wild 2013 Clangula	F	eastern	2017	127700b-Wild 2013 Clangula.2017.Out	64.8397	38.7277	59.8423	29.4113	203.912
yes	129480b-Wild 2015 Bukhara	M	eastern	2016	129480b-Wild 2015 Bukhara.2016.Out	62.427	35.9532	59.8453	29.6702	199.036
yes	127690a-Wild 2013 Salsola	F	eastern	2013	127690a-Wild 2013 Salsola.2013.Out	64.1102	40.6488	61.9027	31.5703	191.09
yes	127695a-Wild 2013 April	F	eastern	2013	127695a-Wild 2013 April.2013.Out	65.262	39.4853	61.1595	31.3245	202.247
yes	127700b-Wild 2013 Clangula	F	eastern	2016	127700b-Wild 2013 Clangula.2016.Out	64.6862	39.0928	60.7888	30.727	200.875
yes	129485c-Wild 2015 Oxus	M	eastern	2016	129485c-Wild 2015 Oxus.2016.Out	64.5483	40.3573	60.5272	28.856	196.004
yes	129480b-Wild 2015 Bukhara	M	eastern	2017	129480b-Wild 2015 Bukhara.2017.Out	62.3145	35.773	59.8308	29.68	198.913
yes	127690a-Wild 2013 Salsola	F	eastern	2014	127690a-Wild 2013 Salsola.2014.Out	63.892	40.379	61.7797	30.0388	189.451
yes	127692a-Wild 2013 Khiva	F	eastern	2014	127692a-Wild 2013 Khiva.2014.Out	64.9648	39.1375	59.9182	28.9507	202.267
yes	127692a-Wild 2013 Khiva	F	eastern	2016	127692a-Wild 2013 Khiva.2016.Out	64.9635	39.141	59.9752	28.8505	201.844
yes	129485c-Wild 2015 Oxus	M	eastern	2015	129485c-Wild 2015 Oxus.2015.Out	64.5485	40.359	60.511	28.7848	195.975
yes	127692a-Wild 2013 Khiva	F	eastern	2015	127692a-Wild 2013 Khiva.2015.Out	64.8558	39.1755	59.9095	29.1608	202.178
yes	114120c-Wild 2013 Aiol	F	eastern	2014	114120c-Wild 2013 Aiol.2014.Out	63.9337	40.4792	57.0572	27.9232	204.285
yes	114120c-Wild 2013 Aiol	F	eastern	2015	114120c-Wild 2013 Aiol.2015.Out	63.3913	40.5528	58.8272	28.663	197.476
yes	127698a-Wild 2013 Ferula	F	eastern	2013	127698a-Wild 2013 Ferula.2013.Out	62.0015	36.4095	59.825	28.3983	192.901
yes	127703c-Wild 2014 May	F	eastern	2015	127703c-Wild 2014 May.2015.Out	65.267	39.6097	60.8227	27.2165	196.607
yes	127688a-Wild 2013 Muzhik	M	eastern	2013	127688a-Wild 2013 Muzhik.2013.Out	65.0443	39.085	60.3367	31.391	206.519
yes	127700b-Wild 2013 Clangula	F	eastern	2013	127700b-Wild 2013 Clangula.2013.Out	64.5192	39.0483	58.478	28.9053	206.228
yes	127707a-Wild 2013 Aral	M	eastern	2013	127707a-Wild 2013 Aral.2013.Out	64.0715	40.0313	60.987	31.5022	196.324
yes	127692a-Wild 2013 Khiva	F	eastern	2013	127692a-Wild 2013 Khiva.2013.Out	64.9643	39.134	59.9098	29.0402	202.474
yes	127700b-Wild 2013 Clangula	F	eastern	2015	127700b-Wild 2013 Clangula.2015.Out	64.7307	38.8628	59.6722	29.8847	204.897
yes	127694a-Wild 2013 Khaleesi	F	eastern	2013	127694a-Wild 2013 Khaleesi.2013.Out	64.7747	39.3747	59.2923	28.6443	202.896
yes	114120c-Wild 2013 Aiol	F	eastern	2013	114120c-Wild 2013 Aiol.2013.Out	61.9798	38.4038	57.0882	27.945	201.329
yes	127700b-Wild 2013 Clangula	F	eastern	2014	127700b-Wild 2013 Clangula.2014.Out	64.6827	39.1005	58.9178	28.4692	204.202
yes	129480b-Wild 2015 Bukhara	M	eastern	2015	129480b-Wild 2015 Bukhara.2015.Out	62.3878	38.1625	59.8338	29.6505	193.96
yes	127690a-Wild 2013 Salsola	F	eastern	2016	127690a-Wild 2013 Salsola.2016.Out	67.718	42.3262	62.0278	31.4548	202.65
yes	145055a-Wild 2015 Un	F	eastern	2016	145055a-Wild 2015 Un.2016.Out	64.7202	40.4982	55.975	31.9097	219.353
yes	127689a-Wild 2013 Daenarys	F	eastern	2017	127689a-Wild 2013 Daenarys.2017.Out	65.3298	40.5203	60.1478	28.5207	199.521
yes	145051a-Wild 2015 Chepon	F	eastern	2017	145051a-Wild 2015 Chepon.2017.Out	64.0522	40.3145	60.0678	31.4348	199.943
yes	127689a-Wild 2013 Daenarys	F	eastern	2013	127689a-Wild 2013 Daenarys.2013.Out	63.0512	37.1692	60.1373	28.5005	195.745
yes	145044a-Wild 2015 Yomgir	F	eastern	2018	145044a-Wild 2015 Yomgir.2018.Out	65.2492	39.6455	47.0582	32.2815	243.396
yes	145061a-Wild 2015 Carex	F	eastern	2018	145061a-Wild 2015 Carex.2018.Out	65.1705	40.8582	64.2843	27.6273	183.156
yes	49721a (49785b)-Wild 2014 Bobo	M	eastern	2014	49785b-Wild 2014 Bobo.2014.Out	64.0668	40.3583	58.877	28.6417	199.991
yes	145066a-Wild 2015 Su	F	eastern	2017	145066a-Wild 2015 Su.2017.Out	64.7393	38.3917	55.8928	29.7703	220.309
yes	145051a-Wild 2015 Chepon	F	eastern	2016	145051a-Wild 2015 Chepon.2016.Out	64.0472	40.3427	57.3952	28.2365	204.339
yes	145069a-Wild 2015 Chiroyli	F	eastern	2018	145069a-Wild 2015 Chiroyli.2018.Out	65.66	40.849	63.699	28.1138	187.205
yes	145069a-Wild 2015 Chiroyli	F	eastern	2017	145069a-Wild 2015 Chiroyli.2017.Out	65.69	40.8505	63.6645	28.0362	187.397
yes	145071a-Wild 2015 Lucky	F	eastern	2016	145071a-Wild 2015 Lucky.2016.Out	64.1658	41.3957	58.6088	28.7678	199.731
yes	145071a-Wild 2015 Lucky	F	eastern	2015	145071a-Wild 2015 Lucky.2015.Out	64.1547	41.3995	58.598	28.8483	199.832
yes	145061a-Wild 2015 Carex	F	eastern	2016	145061a-Wild 2015 Carex.2016.Out	65.2187	40.8533	63.8587	30.2387	185.934
yes	145065a-Wild 2015 Quyosh	F	eastern	2018	145065a-Wild 2015 Quyosh.2018.Out	63.2925	36.4237	59.9525	25.5892	194.764
yes	145044a-Wild 2015 Yomgir	F	eastern	2016	145044a-Wild 2015 Yomgir.2016.Out	65.0625	39.6682	47.2695	32.6272	243.863
yes	145069a-Wild 2015 Chiroyli	F	eastern	2016	145069a-Wild 2015 Chiroyli.2016.Out	65.1368	40.79	63.6603	28.033	185.433
yes	145066a-Wild 2015 Su	F	eastern	2018	145066a-Wild 2015 Su.2018.Out	65.0163	38.5412	56.6145	30.1558	219.55
yes	145061a-Wild 2015 Carex	F	eastern	2017	145061a-Wild 2015 Carex.2017.Out	63.876	40.3472	64.126	27.633	179.07
yes	145044a-Wild 2015 Yomgir	F	eastern	2017	145044a-Wild 2015 Yomgir.2017.Out	65.2657	39.6178	47.2872	32.5108	243.91
yes	145072a-Wild 2015 Bistra	F	eastern	2016	145072a-Wild 2015 Bistra.2016.Out	63.7683	38.2532	64.6918	31.02	174.011
yes	145051a-Wild 2015 Chepon	F	eastern	2015	145051a-Wild 2015 Chepon.2015.Out	64.0445	40.3292	60.1547	31.6612	199.919
yes	114123b-Wild 2014 Sulu	F	eastern	2015	114123b-Wild 2014 Sulu.2015.Out	65.3218	39.6407	60.8428	33.666	211
yes	145055a-Wild 2015 Un	F	eastern	2017	145055a-Wild 2015 Un.2017.Out	64.6835	40.5077	59.08	34.4883	216.421
yes	145071a-Wild 2015 Lucky	F	eastern	2017	145071a-Wild 2015 Lucky.2017.Out	64.184	41.4075	58.7298	28.73	199.32
yes	145069a-Wild 2015 Chiroyli	F	eastern	2015	145069a-Wild 2015 Chiroyli.2015.Out	65.6532	40.8515	63.6848	28.5762	187.481
yes	145065a-Wild 2015 Quyosh	F	eastern	2015	145065a-Wild 2015 Quyosh.2015.Out	63.202	36.3585	61.5633	28.0638	189.475
yes	145060a-Wild 2015 Kamalak	F	eastern	2015	145060a-Wild 2015 Kamalak.2015.Out	64.0012	40.1945	58.8017	28.6553	200.328
yes	145065a-Wild 2015 Quyosh	F	eastern	2017	145065a-Wild 2015 Quyosh.2017.Out	63.2483	36.3897	61.9947	27.6442	186.918
yes	145065a-Wild 2015 Quyosh	F	eastern	2016	145065a-Wild 2015 Quyosh.2016.Out	63.278	36.3645	61.9543	27.7033	187.37
yes	145066a-Wild 2015 Su	F	eastern	2016	145066a-Wild 2015 Su.2016.Out	65.045	38.5253	56.4138	30.2537	220.683
yes	145066a-Wild 2015 Su	F	eastern	2015	145066a-Wild 2015 Su.2015.Out	64.7568	38.326	55.8043	29.7482	220.805
yes	49712a-Wild 2018 Double	M	eastern	2018	49712a-Wild 2018 Double.2018.Out	67.7655	41.868	60.6243	31.5145	208.876
yes	114128 (49812a)-Wild Female 2011	F	eastern	2014	114128 (49812a)-Wild Female 2011.2014.Out	62.993	45.4377	55.9643	29.3765	199.041
yes	145043a-Wild 2015 Utur	F	eastern	2015	145043a-Wild 2015 Utur.2015.Out	63.82	39.9297	60.9415	30.0057	193.339
yes	145044a-Wild 2015 Yomgir	F	eastern	2015	145044a-Wild 2015 Yomgir.2015.Out	65.2862	39.6277	51.9362	33.8885	241.761
yes	145055a-Wild 2015 Un	F	eastern	2015	145055a-Wild 2015 Un.2015.Out	64.7172	40.4885	60.9975	38.1508	230.906
yes	145061a-Wild 2015 Carex	F	eastern	2015	145061a-Wild 2015 Carex.2015.Out	63.8962	40.3273	64.1812	27.6618	178.935
yes	167476a-Wild 2017 Jasur	F	eastern	2017	167476a-Wild 2017 Jasur.2017.Out	65.5635	39.4498	58.8343	28.6898	207.32
yes	49723a-Wild 2018 Mayday	M	eastern	2018	49723a-Wild 2018 Mayday.2018.Out	64.0607	40.2438	52.746	43.2183	289.411
yes	127689a-Wild 2013 Daenarys	F	eastern	2016	127689a-Wild 2013 Daenarys.2016.Out	65.3333	40.5215	60.1523	28.4945	199.479
yes	127701a-Wild 2013 Yaushan	F	eastern	2016	127701a-Wild 2013 Yaushan.2016.Out	64.1005	42.3085	63.0565	27.9792	183.392
yes	49695a-Wild 2018 Baxtli	F	eastern	2018	49695a-Wild 2018 Baxtli.2018.Out	64.108	39.5143	60.2548	27.6163	195.053
yes	49682a-Wild 2018 Karashu	F	eastern	2018	49682a-Wild 2018 Karashu.2018.Out	64.311	39.5062	58.7522	28.705	203.022
yes	167470a-Wild 2017 Kiwi	F	eastern	2018	167470a-Wild 2017 Kiwi.2018.Out	64.7953	39.083	56.0253	29.1337	216.057
yes	167473a-Wild 2017 Yelim	F	eastern	2018	167473a-Wild 2017 Yelim.2018.Out	63.9485	40.4213	60.2535	28.1327	193.904
yes	114126b-Wild 2014 Pioda	F	eastern	2017	114126b-Wild 2014 Pioda.2017.Out	63.9355	40.3993	71.2485	27.969	154.134
yes	127701a-Wild 2013 Yaushan	F	eastern	2013	127701a-Wild 2013 Yaushan.2013.Out	63.044	39.9213	63.1935	28.1857	179.397
yes	127701a-Wild 2013 Yaushan	F	eastern	2017	127701a-Wild 2013 Yaushan.2017.Out	63.0047	39.8393	63.0417	27.977	179.852
yes	127703c-Wild 2014 May	F	eastern	2014	127703c-Wild 2014 May.2014.Out	65.3702	39.7432	60.7283	27.3108	197.229
yes	167472a-Wild 2017 Bayram	F	eastern	2017	167472a-Wild 2017 Bayram.2017.Out	64.2155	40.4353	63.8303	31.1912	181.931
yes	167471a-Wild 2017 Capusta	F	eastern	2018	167471a-Wild 2017 Capusta.2018.Out	63.1905	36.403	55.1638	27.7313	218.063
yes	49670a-Wild 2018 Jangchi	F	eastern	2018	49670a-Wild 2018 Jangchi.2018.Out	64.4307	40.3325	60.319	26.8527	194.197
yes	167474a-Wild 2017 Ruru	F	eastern	2017	167474a-Wild 2017 Ruru.2017.Out	65.1055	40.849	53.9555	32.0915	225.617
yes	167473a-Wild 2017 Yelim	F	eastern	2017	167473a-Wild 2017 Yelim.2017.Out	63.9578	40.436	60.7622	28.4522	192.36
yes	114123b-Wild 2014 Sulu	F	eastern	2016	114123b-Wild 2014 Sulu.2016.Out	65.3042	39.6508	60.991	32.6132	206.305
yes	127689a-Wild 2013 Daenarys	F	eastern	2014	127689a-Wild 2013 Daenarys.2014.Out	65.334	40.487	60.129	28.5345	199.675
yes	127701a-Wild 2013 Yaushan	F	eastern	2014	127701a-Wild 2013 Yaushan.2014.Out	63.4445	39.8975	63.07	28	181.491
yes	127701a-Wild 2013 Yaushan	F	eastern	2015	127701a-Wild 2013 Yaushan.2015.Out	62.97	39.8765	62.9595	27.9918	180.042
yes	114126b-Wild 2014 Pioda	F	eastern	2018	114126b-Wild 2014 Pioda.2018.Out	63.9678	40.3288	71.2162	27.9583	154.214
yes	114123b-Wild 2014 Sulu	F	eastern	2014	114123b-Wild 2014 Sulu.2014.Out	65.3207	39.6638	60.9472	32.6672	206.748
yes	167458c-Wild 2018 Muzhik2	M	eastern	2018	167458c-Wild 2018 Muzhik2.2018.Out	63.9037	40.3982	55.1762	33.5392	225.436
yes	114126b-Wild 2014 Pioda	F	eastern	2014	114126b-Wild 2014 Pioda.2014.Out	63.9848	40.3295	70.5943	28.3213	155.632
yes	167471a-Wild 2017 Capusta	F	eastern	2017	167471a-Wild 2017 Capusta.2017.Out	64.2955	40.3712	55.1565	27.7908	210.937
yes	167476a-Wild 2017 Jasur	F	eastern	2018	167476a-Wild 2017 Jasur.2018.Out	65.5285	39.4447	58.5822	28.8468	208.412
yes	114126b-Wild 2014 Pioda	F	eastern	2015	114126b-Wild 2014 Pioda.2015.Out	63.9077	40.0292	71.023	27.8273	154.261
yes	167470a-Wild 2017 Kiwi	F	eastern	2017	167470a-Wild 2017 Kiwi.2017.Out	64.797	39.0817	56.0615	29.1297	215.943
yes	167477a-Wild 2017 Yuguruvchi	F	eastern	2017	167477a-Wild 2017 Yuguruvchi.2017.Out	64.502	38.5423	61.5588	28.0668	193.181
yes	167475a-Wild 2017 Uch	F	eastern	2017	167475a-Wild 2017 Uch.2017.Out	65.8335	39.2642	63.9413	30.376	189.894
yes	167475a-Wild 2017 Uch	F	eastern	2018	167475a-Wild 2017 Uch.2018.Out	65.8092	39.2912	63.4928	27.6955	189.428
yes	167477a-Wild 2017 Yuguruvchi	F	eastern	2018	167477a-Wild 2017 Yuguruvchi.2018.Out	64.531	38.5565	61.5875	28.0405	193.134
yes	167472a-Wild 2017 Bayram	F	eastern	2018	167472a-Wild 2017 Bayram.2018.Out	64.2313	38.1227	63.817	31.0208	182.747
yes	114128 (49812a)-Wild Female 2011	F	eastern	2011	114128 (49812a)-Wild Female 2011.2011.Out	63.2897	40.7222	59.8972	34.1947	202.395
yes	167452a-Wild 2018 Disaster	M	eastern	2018	167452a-Wild 2018 Disaster.2018.Out	64.6928	41.1168	60.9788	31.5088	197.261
yes	49719a-Wild 2018 Nokta	M	eastern	2018	49719a-Wild 2018 Nokta.2018.Out	63.9263	40.482	57.0493	28.0093	204.42
yes	114128 (49812a)-Wild Female 2011	F	eastern	2012	114128 (49812a)-Wild Female 2011.2012.Out	63.466	40.6988	56.3865	28.1333	204.843
yes	49721a (49785b)-Wild 2014 Bobo	M	eastern	2018	49721a (49785b)-Wild 2014 Bobo.2018.Out	64.0648	40.3583	61.0288	32.7015	197.647
yes	114128 (49812a)-Wild Female 2011	F	eastern	2013	114128 (49812a)-Wild Female 2011.2013.Out	60.4167	37.2983	56.0065	29.377	204.912
yes	167469a-Wild Nukus 2017 Outram	M	central	2017	167469a-Wild Nukus 2017 Outram.2017.Out	60.8868	43.0562	58.6163	41.8188	233.556
yes	167467a-Wild Nukus 2017 Deva	M	central	2017	167467a-Wild Nukus 2017 Deva.2017.Out	60.8143	43.1873	57.3038	40.3513	222.7
yes	167464a-Wild Nukus 2017 Kanuk	M	central	2018	167464a-Wild Nukus 2017 Kanuk.2018.Out	61.1062	43.144	58.193	34.6225	194.872
yes	167467a-Wild Nukus 2017 Deva	M	central	2018	167467a-Wild Nukus 2017 Deva.2018.Out	60.8153	43.1828	59.937	38.3243	187.79
yes	167469a-Wild Nukus 2017 Outram	M	central	2018	167469a-Wild Nukus 2017 Outram.2018.Out	60.9218	43.0792	58.5683	41.9012	235.831
yes	167464a-Wild Nukus 2017 Kanuk	M	central	2017	167464a-Wild Nukus 2017 Kanuk.2017.Out	61.1092	42.981	57.463	34.9878	199.49
yes	167461a-Wild Nukus 2017 Steppe	M	central	2017	167461a-Wild Nukus 2017 Steppe.2017.Out	61.0213	43.0408	49.7455	30.6268	215
yes	167456a-Wild Nukus 2017 M1	M	central	2018	167456a-Wild Nukus 2017 M1.2018.Out	61.1603	43.2417	54.4978	33.553	208.257
yes	167456a-Wild Nukus 2017 M1	M	central	2017	167456a-Wild Nukus 2017 M1.2017.Out	61.1593	43.2213	53.1425	33.2628	212.231
yes	167455a-Wild Nukus 2017 M2	M	central	2017	167455a-Wild Nukus 2017 M2.2017.Out	60.8597	43.1873	60.8048	30.5775	180.198
yes	167459a-Wild Nukus 2017 Daroga	M	central	2018	167459a-Wild Nukus 2017 Daroga.2018.Out	61.6088	43.2517	54.9975	29.04	200.489
yes	167459a-Wild Nukus 2017 Daroga	M	central	2017	167459a-Wild Nukus 2017 Daroga.2017.Out	62.1692	43.6668	55.6288	29.7538	200.551
yes	167453a-Wild Uysturt 2017 Disco	M	western	2018	167453a-Wild Uysturt 2017 Disco.2018.Out	57.7967	44.0533	54.3585	38.1545	203.687
yes	167457a-Wild Uysturt 2017 Karakalpak	M	western	2018	167457a-Wild Uysturt 2017 Karakalpak.2018.Out	58.1725	43.9168	54.3607	37.872	205.46
yes	167454a-Wild Uysturt 2017 M1	M	western	2018	167454a-Wild Uysturt 2017 M1.2018.Out	58.022	44.058	58.1072	38.6817	179.32
yes	167453a-Wild Uysturt 2017 Disco	M	western	2017	167453a-Wild Uysturt 2017 Disco.2017.Out	58.0365	43.8172	54.2535	37.9983	206.143
yes	167454a-Wild Uysturt 2017 M1	M	western	2017	167454a-Wild Uysturt 2017 M1.2017.Out	57.9152	44.2138	57.242	40.1523	186.998
yes	167457a-Wild Uysturt 2017 Karakalpak	M	western	2017	167457a-Wild Uysturt 2017 Karakalpak.2017.Out	58.0882	43.7677	54.3813	38.0715	206.161

## Sheet: Winter Site
winter.latitude analysis	winter.longitude analysis	bird id	sex	Population	Arrive.Date	Year	burst	Winter site longitude	Winter site latitude
yes	yes	49721a (49785b)-Wild 2014 Bobo	M	eastern	2016-11-22 14:00:00	2016	49785b-Wild 2014 Bobo.2016.Out	61.0148	33.3777
yes	yes	127699c-Wild 2015 Rambo	M	eastern	2015-10-28 07:40:54	2015	127699c-Wild 2015 Rambo.2015.Out	63.1443	31.4349
yes	yes	127708e (167460b)-Wild 2015 Senior Nigel	M	eastern	2016-10-18 10:00:00	2016	127708e-Wild 2015 Senior Nigel.2016.Out	58.5807	34.6957
yes	yes	127689a-Wild 2013 Daenarys	F	eastern	2015-10-24 10:00:00	2015	127689a-Wild 2013 Daenarys.2015.Out	60.089	28.5433
yes	yes	127699c-Wild 2015 Rambo	M	eastern	2016-11-24 09:45:34	2016	127699c-Wild 2015 Rambo.2016.Out	63.4005	31.4802
yes	yes	127708e (167460b)-Wild 2015 Senior Nigel	M	eastern	2015-10-26 18:00:00	2015	127708e-Wild 2015 Senior Nigel.2015.Out	58.5865	34.678
yes	yes	49696a-Wild 2018 Ordak	F	eastern	2018-09-15 02:00:00	2018	49696a-Wild 2018 Ordak.2018.Out	62.6157	32.8568
yes	yes	127707b (145058c)-Wild 2015 Gerboa	M	eastern	2015-12-12 09:00:00	2015	127707b-Wild 2015 Gerboa.2015.Out	54.5338	28.1802
yes	yes	145055a-Wild 2015 Un	F	eastern	2018-11-03 09:00:00	2018	145055a-Wild 2015 Un.2018.Out	61.2767	37.6395
yes	yes	127708e (167460b)-Wild 2015 Senior Nigel	M	eastern	2017-10-25 09:00:00	2017	127708e (167460b)-Wild 2015 Senior Nigel.2017.Out	58.5843	34.679
yes	yes	49721a (49785b)-Wild 2014 Bobo	M	eastern	2015-11-14 02:00:00	2015	49785b-Wild 2014 Bobo.2015.Out	60.8465	33.1678
yes	yes	127707b (145058c)-Wild 2015 Gerboa	M	eastern	2016-11-11 09:00:00	2016	127707b-Wild 2015 Gerboa.2016.Out	54.001	28.112
yes	yes	114126b-Wild 2014 Pioda	F	eastern	2016-11-16 04:00:00	2016	114126b-Wild 2014 Pioda.2016.Out	71.1942	27.9842
yes	yes	145072a-Wild 2015 Bistra	F	eastern	2015-09-03 04:00:00	2015	145072a-Wild 2015 Bistra.2015.Out	64.7703	31.0662
yes	yes	127688a-Wild 2013 Muzhik	M	eastern	2014-11-10 15:00:00	2014	127688a-Wild 2013 Muzhik.2014.Out	59.8575	32.0433
yes	yes	127689a-Wild 2013 Daenarys	F	eastern	2018-11-25 09:00:00	2018	127689a-Wild 2013 Daenarys.2018.Out	60.391	27.7005
yes	yes	49671a-Wild 2018 Sekiru	F	eastern	2018-08-28 05:00:00	2018	49671a-Wild 2018 Sekiru.2018.Out	65.3853	30.979
yes	yes	129480b-Wild 2015 Bukhara	M	eastern	2018-10-17 09:00:00	2018	129480b-Wild 2015 Bukhara.2018.Out	59.8535	29.6945
yes	yes	129485c-Wild 2015 Oxus	M	eastern	2017-11-04 09:00:00	2017	129485c-Wild 2015 Oxus.2017.Out	60.5503	28.7347
yes	yes	127690a-Wild 2013 Salsola	F	eastern	2015-11-27 09:00:00	2015	127690a-Wild 2013 Salsola.2015.Out	61.6783	30.3332
yes	yes	127695a-Wild 2013 April	F	eastern	2014-10-30 09:00:00	2014	127695a-Wild 2013 April.2014.Out	61.2652	31.9993
yes	yes	127700b-Wild 2013 Clangula	F	eastern	2017-11-16 09:00:00	2017	127700b-Wild 2013 Clangula.2017.Out	59.8423	29.4113
yes	yes	129480b-Wild 2015 Bukhara	M	eastern	2016-10-24 10:00:00	2016	129480b-Wild 2015 Bukhara.2016.Out	59.8453	29.6702
yes	yes	127690a-Wild 2013 Salsola	F	eastern	2013-11-08 09:00:00	2013	127690a-Wild 2013 Salsola.2013.Out	61.9027	31.5703
yes	yes	127695a-Wild 2013 April	F	eastern	2013-12-02 09:00:00	2013	127695a-Wild 2013 April.2013.Out	61.1595	31.3245
yes	yes	127700b-Wild 2013 Clangula	F	eastern	2016-10-27 10:00:00	2016	127700b-Wild 2013 Clangula.2016.Out	60.7888	30.727
yes	yes	129485c-Wild 2015 Oxus	M	eastern	2016-10-23 10:00:00	2016	129485c-Wild 2015 Oxus.2016.Out	60.5272	28.856
yes	yes	129480b-Wild 2015 Bukhara	M	eastern	2017-11-08 09:00:00	2017	129480b-Wild 2015 Bukhara.2017.Out	59.8308	29.68
yes	yes	127690a-Wild 2013 Salsola	F	eastern	2014-11-28	2014	127690a-Wild 2013 Salsola.2014.Out	61.7797	30.0388
yes	yes	127692a-Wild 2013 Khiva	F	eastern	2014-11-01 09:00:00	2014	127692a-Wild 2013 Khiva.2014.Out	59.9182	28.9507
yes	yes	127692a-Wild 2013 Khiva	F	eastern	2016-11-09 09:00:00	2016	127692a-Wild 2013 Khiva.2016.Out	59.9752	28.8505
yes	yes	129485c-Wild 2015 Oxus	M	eastern	2015-10-19 10:00:00	2015	129485c-Wild 2015 Oxus.2015.Out	60.511	28.7848
yes	yes	127692a-Wild 2013 Khiva	F	eastern	2015-11-15	2015	127692a-Wild 2013 Khiva.2015.Out	59.9095	29.1608
yes	yes	114120c-Wild 2013 Aiol	F	eastern	2014-12-08 09:00:00	2014	114120c-Wild 2013 Aiol.2014.Out	57.0572	27.9232
yes	yes	114120c-Wild 2013 Aiol	F	eastern	2015-12-11 09:00:00	2015	114120c-Wild 2013 Aiol.2015.Out	58.8272	28.663
yes	yes	127698a-Wild 2013 Ferula	F	eastern	2013-11-07 09:00:00	2013	127698a-Wild 2013 Ferula.2013.Out	59.825	28.3983
yes	yes	127703c-Wild 2014 May	F	eastern	2015-10-29 09:00:00	2015	127703c-Wild 2014 May.2015.Out	60.8227	27.2165
yes	yes	127688a-Wild 2013 Muzhik	M	eastern	2013-11-21 09:00:00	2013	127688a-Wild 2013 Muzhik.2013.Out	60.3367	31.391
yes	yes	127700b-Wild 2013 Clangula	F	eastern	2013-11-14 09:00:00	2013	127700b-Wild 2013 Clangula.2013.Out	58.478	28.9053
yes	yes	127707a-Wild 2013 Aral	M	eastern	2013-11-21 09:00:00	2013	127707a-Wild 2013 Aral.2013.Out	60.987	31.5022
yes	yes	127692a-Wild 2013 Khiva	F	eastern	2013-11-24 04:00:00	2013	127692a-Wild 2013 Khiva.2013.Out	59.9098	29.0402
yes	yes	127700b-Wild 2013 Clangula	F	eastern	2015-11-15 09:00:00	2015	127700b-Wild 2013 Clangula.2015.Out	59.6722	29.8847
yes	yes	127694a-Wild 2013 Khaleesi	F	eastern	2013-11-21 09:00:00	2013	127694a-Wild 2013 Khaleesi.2013.Out	59.2923	28.6443
yes	yes	114120c-Wild 2013 Aiol	F	eastern	2013-12-09 09:00:00	2013	114120c-Wild 2013 Aiol.2013.Out	57.0882	27.945
yes	yes	127700b-Wild 2013 Clangula	F	eastern	2014-11-23 09:00:00	2014	127700b-Wild 2013 Clangula.2014.Out	58.9178	28.4692
yes	yes	129480b-Wild 2015 Bukhara	M	eastern	2015-11-23 09:00:00	2015	129480b-Wild 2015 Bukhara.2015.Out	59.8338	29.6505
yes	yes	127690a-Wild 2013 Salsola	F	eastern	2016-11-06 09:00:00	2016	127690a-Wild 2013 Salsola.2016.Out	62.0278	31.4548
yes	yes	145055a-Wild 2015 Un	F	eastern	2016-11-10	2016	145055a-Wild 2015 Un.2016.Out	55.975	31.9097
yes	yes	127689a-Wild 2013 Daenarys	F	eastern	2017-10-08 08:00:00	2017	127689a-Wild 2013 Daenarys.2017.Out	60.1478	28.5207
yes	yes	145051a-Wild 2015 Chepon	F	eastern	2017-11-14 15:00:00	2017	145051a-Wild 2015 Chepon.2017.Out	60.0678	31.4348
yes	yes	127689a-Wild 2013 Daenarys	F	eastern	2013-11-21 09:00:00	2013	127689a-Wild 2013 Daenarys.2013.Out	60.1373	28.5005
yes	yes	145044a-Wild 2015 Yomgir	F	eastern	2018-11-02 10:00:00	2018	145044a-Wild 2015 Yomgir.2018.Out	47.0582	32.2815
yes	yes	145061a-Wild 2015 Carex	F	eastern	2018-11-14 09:00:00	2018	145061a-Wild 2015 Carex.2018.Out	64.2843	27.6273
yes	yes	49721a (49785b)-Wild 2014 Bobo	M	eastern	2014-11-08	2014	49785b-Wild 2014 Bobo.2014.Out	58.877	28.6417
yes	yes	145066a-Wild 2015 Su	F	eastern	2017-11-20 09:00:00	2017	145066a-Wild 2015 Su.2017.Out	55.8928	29.7703
yes	yes	145051a-Wild 2015 Chepon	F	eastern	2016-11-12 09:00:00	2016	145051a-Wild 2015 Chepon.2016.Out	57.3952	28.2365
yes	yes	145069a-Wild 2015 Chiroyli	F	eastern	2018-10-20 09:00:00	2018	145069a-Wild 2015 Chiroyli.2018.Out	63.699	28.1138
yes	yes	145069a-Wild 2015 Chiroyli	F	eastern	2017-11-16 09:00:00	2017	145069a-Wild 2015 Chiroyli.2017.Out	63.6645	28.0362
yes	yes	145071a-Wild 2015 Lucky	F	eastern	2016-11-27 09:00:00	2016	145071a-Wild 2015 Lucky.2016.Out	58.6088	28.7678
yes	yes	145071a-Wild 2015 Lucky	F	eastern	2015-11-21 09:00:00	2015	145071a-Wild 2015 Lucky.2015.Out	58.598	28.8483
yes	yes	145061a-Wild 2015 Carex	F	eastern	2016-11-12 09:00:00	2016	145061a-Wild 2015 Carex.2016.Out	63.8587	30.2387
yes	yes	145065a-Wild 2015 Quyosh	F	eastern	2018-11-29 09:00:00	2018	145065a-Wild 2015 Quyosh.2018.Out	59.9525	25.5892
yes	yes	145044a-Wild 2015 Yomgir	F	eastern	2016-10-24 05:00:00	2016	145044a-Wild 2015 Yomgir.2016.Out	47.2695	32.6272
yes	yes	145069a-Wild 2015 Chiroyli	F	eastern	2016-11-07 09:00:00	2016	145069a-Wild 2015 Chiroyli.2016.Out	63.6603	28.033
yes	yes	145066a-Wild 2015 Su	F	eastern	2018-11-14 09:00:00	2018	145066a-Wild 2015 Su.2018.Out	56.6145	30.1558
yes	yes	145061a-Wild 2015 Carex	F	eastern	2017-11-30 09:00:00	2017	145061a-Wild 2015 Carex.2017.Out	64.126	27.633
yes	yes	145044a-Wild 2015 Yomgir	F	eastern	2017-10-12 10:00:00	2017	145044a-Wild 2015 Yomgir.2017.Out	47.2872	32.5108
yes	yes	145072a-Wild 2015 Bistra	F	eastern	2016-09-09 05:00:00	2016	145072a-Wild 2015 Bistra.2016.Out	64.6918	31.02
yes	yes	145051a-Wild 2015 Chepon	F	eastern	2015-11-20 09:00:00	2015	145051a-Wild 2015 Chepon.2015.Out	60.1547	31.6612
yes	yes	114123b-Wild 2014 Sulu	F	eastern	2015-11-15 05:00:00	2015	114123b-Wild 2014 Sulu.2015.Out	60.8428	33.666
yes	yes	145055a-Wild 2015 Un	F	eastern	2017-11-28 09:00:00	2017	145055a-Wild 2015 Un.2017.Out	59.08	34.4883
yes	yes	145071a-Wild 2015 Lucky	F	eastern	2017-11-26 09:00:00	2017	145071a-Wild 2015 Lucky.2017.Out	58.7298	28.73
yes	yes	145069a-Wild 2015 Chiroyli	F	eastern	2015-11-14 08:00:00	2015	145069a-Wild 2015 Chiroyli.2015.Out	63.6848	28.5762
yes	yes	145065a-Wild 2015 Quyosh	F	eastern	2015-10-20 10:00:00	2015	145065a-Wild 2015 Quyosh.2015.Out	61.5633	28.0638
yes	yes	145060a-Wild 2015 Kamalak	F	eastern	2015-11-07 09:00:00	2015	145060a-Wild 2015 Kamalak.2015.Out	58.8017	28.6553
yes	yes	145065a-Wild 2015 Quyosh	F	eastern	2017-12-01 09:00:00	2017	145065a-Wild 2015 Quyosh.2017.Out	61.9947	27.6442
yes	yes	145065a-Wild 2015 Quyosh	F	eastern	2016-11-03 19:00:00	2016	145065a-Wild 2015 Quyosh.2016.Out	61.9543	27.7033
yes	yes	145066a-Wild 2015 Su	F	eastern	2016-11-12 01:00:00	2016	145066a-Wild 2015 Su.2016.Out	56.4138	30.2537
yes	yes	145066a-Wild 2015 Su	F	eastern	2015-11-16 09:00:00	2015	145066a-Wild 2015 Su.2015.Out	55.8043	29.7482
yes	yes	49712a-Wild 2018 Double	M	eastern	2018-11-06 11:00:00	2018	49712a-Wild 2018 Double.2018.Out	60.6243	31.5145
yes	yes	114128 (49812a)-Wild Female 2011	F	eastern	2014-11-03 21:00:00	2014	114128 (49812a)-Wild Female 2011.2014.Out	55.9643	29.3765
yes	yes	145043a-Wild 2015 Utur	F	eastern	2015-11-14 09:00:00	2015	145043a-Wild 2015 Utur.2015.Out	60.9415	30.0057
yes	yes	145044a-Wild 2015 Yomgir	F	eastern	2015-11-17 14:00:00	2015	145044a-Wild 2015 Yomgir.2015.Out	51.9362	33.8885
yes	yes	145055a-Wild 2015 Un	F	eastern	2015-10-26 09:00:00	2015	145055a-Wild 2015 Un.2015.Out	60.9975	38.1508
yes	yes	145061a-Wild 2015 Carex	F	eastern	2015-12-10 09:00:00	2015	145061a-Wild 2015 Carex.2015.Out	64.1812	27.6618
yes	yes	167476a-Wild 2017 Jasur	F	eastern	2017-11-18 05:00:00	2017	167476a-Wild 2017 Jasur.2017.Out	58.8343	28.6898
yes	yes	49723a-Wild 2018 Mayday	M	eastern	2018-12-01 07:00:00	2018	49723a-Wild 2018 Mayday.2018.Out	52.746	43.2183
yes	yes	127689a-Wild 2013 Daenarys	F	eastern	2016-10-21 10:00:00	2016	127689a-Wild 2013 Daenarys.2016.Out	60.1523	28.4945
yes	yes	127701a-Wild 2013 Yaushan	F	eastern	2016-10-19 10:00:00	2016	127701a-Wild 2013 Yaushan.2016.Out	63.0565	27.9792
yes	yes	49695a-Wild 2018 Baxtli	F	eastern	2018-11-13 02:00:00	2018	49695a-Wild 2018 Baxtli.2018.Out	60.2548	27.6163
yes	yes	49682a-Wild 2018 Karashu	F	eastern	2018-11-14 23:00:00	2018	49682a-Wild 2018 Karashu.2018.Out	58.7522	28.705
yes	yes	167470a-Wild 2017 Kiwi	F	eastern	2018-11-16 23:00:00	2018	167470a-Wild 2017 Kiwi.2018.Out	56.0253	29.1337
yes	yes	167473a-Wild 2017 Yelim	F	eastern	2018-11-17 23:00:00	2018	167473a-Wild 2017 Yelim.2018.Out	60.2535	28.1327
yes	yes	114126b-Wild 2014 Pioda	F	eastern	2017-10-06 04:00:00	2017	114126b-Wild 2014 Pioda.2017.Out	71.2485	27.969
yes	yes	127701a-Wild 2013 Yaushan	F	eastern	2013-10-13 12:00:00	2013	127701a-Wild 2013 Yaushan.2013.Out	63.1935	28.1857
yes	yes	127701a-Wild 2013 Yaushan	F	eastern	2017-10-08 08:00:00	2017	127701a-Wild 2013 Yaushan.2017.Out	63.0417	27.977
yes	yes	127703c-Wild 2014 May	F	eastern	2014-10-12 09:00:00	2014	127703c-Wild 2014 May.2014.Out	60.7283	27.3108
yes	yes	167472a-Wild 2017 Bayram	F	eastern	2017-11-20 05:00:00	2017	167472a-Wild 2017 Bayram.2017.Out	63.8303	31.1912
yes	yes	167471a-Wild 2017 Capusta	F	eastern	2018-11-02 05:00:00	2018	167471a-Wild 2017 Capusta.2018.Out	55.1638	27.7313
yes	yes	49670a-Wild 2018 Jangchi	F	eastern	2018-11-14 05:00:00	2018	49670a-Wild 2018 Jangchi.2018.Out	60.319	26.8527
yes	yes	167474a-Wild 2017 Ruru	F	eastern	2017-11-03 11:00:00	2017	167474a-Wild 2017 Ruru.2017.Out	53.9555	32.0915
yes	yes	167473a-Wild 2017 Yelim	F	eastern	2017-11-28 23:00:00	2017	167473a-Wild 2017 Yelim.2017.Out	60.7622	28.4522
yes	yes	114123b-Wild 2014 Sulu	F	eastern	2016-11-24 01:00:00	2016	114123b-Wild 2014 Sulu.2016.Out	60.991	32.6132
yes	yes	127689a-Wild 2013 Daenarys	F	eastern	2014-10-13 09:00:00	2014	127689a-Wild 2013 Daenarys.2014.Out	60.129	28.5345
yes	yes	127701a-Wild 2013 Yaushan	F	eastern	2014-10-10 09:00:00	2014	127701a-Wild 2013 Yaushan.2014.Out	63.07	28
yes	yes	127701a-Wild 2013 Yaushan	F	eastern	2015-10-02 09:00:00	2015	127701a-Wild 2013 Yaushan.2015.Out	62.9595	27.9918
yes	yes	114126b-Wild 2014 Pioda	F	eastern	2018-09-04 04:00:00	2018	114126b-Wild 2014 Pioda.2018.Out	71.2162	27.9583
yes	yes	114123b-Wild 2014 Sulu	F	eastern	2014-11-19 09:00:00	2014	114123b-Wild 2014 Sulu.2014.Out	60.9472	32.6672
yes	yes	167458c-Wild 2018 Muzhik2	M	eastern	2018-11-08 21:00:00	2018	167458c-Wild 2018 Muzhik2.2018.Out	55.1762	33.5392
yes	yes	114126b-Wild 2014 Pioda	F	eastern	2014-10-07 05:00:00	2014	114126b-Wild 2014 Pioda.2014.Out	70.5943	28.3213
yes	yes	167471a-Wild 2017 Capusta	F	eastern	2017-10-28 11:00:00	2017	167471a-Wild 2017 Capusta.2017.Out	55.1565	27.7908
yes	yes	167476a-Wild 2017 Jasur	F	eastern	2018-11-07 11:00:00	2018	167476a-Wild 2017 Jasur.2018.Out	58.5822	28.8468
yes	yes	114126b-Wild 2014 Pioda	F	eastern	2015-09-11 09:00:00	2015	114126b-Wild 2014 Pioda.2015.Out	71.023	27.8273
yes	yes	167470a-Wild 2017 Kiwi	F	eastern	2017-11-07 02:00:00	2017	167470a-Wild 2017 Kiwi.2017.Out	56.0615	29.1297
yes	yes	167477a-Wild 2017 Yuguruvchi	F	eastern	2017-11-06 02:00:00	2017	167477a-Wild 2017 Yuguruvchi.2017.Out	61.5588	28.0668
yes	yes	167475a-Wild 2017 Uch	F	eastern	2017-11-09 05:00:00	2017	167475a-Wild 2017 Uch.2017.Out	63.9413	30.376
yes	yes	167475a-Wild 2017 Uch	F	eastern	2018-11-06 05:00:00	2018	167475a-Wild 2017 Uch.2018.Out	63.4928	27.6955
yes	yes	167477a-Wild 2017 Yuguruvchi	F	eastern	2018-11-04 05:00:00	2018	167477a-Wild 2017 Yuguruvchi.2018.Out	61.5875	28.0405
yes	yes	167472a-Wild 2017 Bayram	F	eastern	2018-11-07 05:00:00	2018	167472a-Wild 2017 Bayram.2018.Out	63.817	31.0208
yes	yes	114128 (49812a)-Wild Female 2011	F	eastern	2011-12-08 22:00:00	2011	114128 (49812a)-Wild Female 2011.2011.Out	59.8972	34.1947
yes	yes	167452a-Wild 2018 Disaster	M	eastern	2018-11-28 05:00:00	2018	167452a-Wild 2018 Disaster.2018.Out	60.9788	31.5088
yes	yes	49719a-Wild 2018 Nokta	M	eastern	2018-11-06 07:00:00	2018	49719a-Wild 2018 Nokta.2018.Out	57.0493	28.0093
yes	yes	114128 (49812a)-Wild Female 2011	F	eastern	2012-11-23 22:00:00	2012	114128 (49812a)-Wild Female 2011.2012.Out	56.3865	28.1333
yes	yes	49721a (49785b)-Wild 2014 Bobo	M	eastern	2018-11-14 07:00:00	2018	49721a (49785b)-Wild 2014 Bobo.2018.Out	61.0288	32.7015
yes	yes	114128 (49812a)-Wild Female 2011	F	eastern	2013-12-08	2013	114128 (49812a)-Wild Female 2011.2013.Out	56.0065	29.377
yes	yes	167469a-Wild Nukus 2017 Outram	M	central	2017-12-18 11:00:00	2017	167469a-Wild Nukus 2017 Outram.2017.Out	58.6163	41.8188
yes	yes	167467a-Wild Nukus 2017 Deva	M	central	2018-01-01 23:00:00	2017	167467a-Wild Nukus 2017 Deva.2017.Out	57.3038	40.3513
yes	yes	167464a-Wild Nukus 2017 Kanuk	M	central	2018-11-18 02:00:00	2018	167464a-Wild Nukus 2017 Kanuk.2018.Out	58.193	34.6225
yes	yes	167467a-Wild Nukus 2017 Deva	M	central	2018-11-24 17:00:00	2018	167467a-Wild Nukus 2017 Deva.2018.Out	59.937	38.3243
yes	yes	167469a-Wild Nukus 2017 Outram	M	central	2018-11-13 05:00:00	2018	167469a-Wild Nukus 2017 Outram.2018.Out	58.5683	41.9012
yes	yes	167464a-Wild Nukus 2017 Kanuk	M	central	2017-12-15 23:00:00	2017	167464a-Wild Nukus 2017 Kanuk.2017.Out	57.463	34.9878
yes	yes	167461a-Wild Nukus 2017 Steppe	M	central	2017-12-11 01:00:00	2017	167461a-Wild Nukus 2017 Steppe.2017.Out	49.7455	30.6268
yes	yes	167456a-Wild Nukus 2017 M1	M	central	2018-11-03 05:00:00	2018	167456a-Wild Nukus 2017 M1.2018.Out	54.4978	33.553
yes	yes	167456a-Wild Nukus 2017 M1	M	central	2017-11-16 05:00:00	2017	167456a-Wild Nukus 2017 M1.2017.Out	53.1425	33.2628
yes	yes	167455a-Wild Nukus 2017 M2	M	central	2017-11-26 21:00:00	2017	167455a-Wild Nukus 2017 M2.2017.Out	60.8048	30.5775
yes	yes	167459a-Wild Nukus 2017 Daroga	M	central	2018-11-27 22:00:00	2018	167459a-Wild Nukus 2017 Daroga.2018.Out	54.9975	29.04
yes	yes	167459a-Wild Nukus 2017 Daroga	M	central	2017-11-19 05:00:00	2017	167459a-Wild Nukus 2017 Daroga.2017.Out	55.6288	29.7538
yes	yes	167453a-Wild Uysturt 2017 Disco	M	western	2018-11-02 13:00:00	2018	167453a-Wild Uysturt 2017 Disco.2018.Out	54.3585	38.1545
yes	yes	167457a-Wild Uysturt 2017 Karakalpak	M	western	2018-11-20 07:00:00	2018	167457a-Wild Uysturt 2017 Karakalpak.2018.Out	54.3607	37.872
yes	yes	167454a-Wild Uysturt 2017 M1	M	western	2018-11-12 02:00:00	2018	167454a-Wild Uysturt 2017 M1.2018.Out	58.1072	38.6817
yes	yes	167453a-Wild Uysturt 2017 Disco	M	western	2017-12-13 08:00:00	2017	167453a-Wild Uysturt 2017 Disco.2017.Out	54.2535	37.9983
yes	yes	167454a-Wild Uysturt 2017 M1	M	western	2017-10-29 23:00:00	2017	167454a-Wild Uysturt 2017 M1.2017.Out	57.242	40.1523
yes	yes	167457a-Wild Uysturt 2017 Karakalpak	M	western	2017-10-28 07:00:00	2017	167457a-Wild Uysturt 2017 Karakalpak.2017.Out	54.3813	38.0715

## Sheet: Breeding site fidelity
breeding.fidelity analysis	bird id	sex	Population	Year	burst	Breeding arrival longitude	Breeding arrival latitude	Original breeding site longitude	Original breeding site latitude	Distance from original site (km)
yes	114120c-Wild 2013 Aiol	F	eastern	2014	114120c-Wild 2013 Aiol.2013.Return	63.7242	40.6832	63.9314	40.4784	28.7179
yes	114120c-Wild 2013 Aiol	F	eastern	2015	114120c-Wild 2013 Aiol.2014.Return	63.3818	40.5833	63.9314	40.4784	47.9998
yes	114120c-Wild 2013 Aiol	F	eastern	2016	114120c-Wild 2013 Aiol.2015.Return	63.3352	40.6108	63.9314	40.4784	52.6043
yes	114123b-Wild 2014 Sulu	F	eastern	2015	114123b-Wild 2014 Sulu.2014.Return	63.3772	40.7502	64.0728	40.3901	71.1911
yes	114123b-Wild 2014 Sulu	F	eastern	2016	114123b-Wild 2014 Sulu.2015.Return	63.934	40.4157	64.0728	40.3901	12.1184
yes	114126b-Wild 2014 Pioda	F	eastern	2015	114126b-Wild 2014 Pioda.2014.Return	64.0103	40.2312	63.959	40.4303	22.5342
yes	114126b-Wild 2014 Pioda	F	eastern	2016	114126b-Wild 2014 Pioda.2015.Return	64.1017	40.4475	63.959	40.4303	12.2594
yes	114128 (49812a)-Wild Female 2011	F	eastern	2012	114128 (49812a)-Wild Female 2011.2011.Return	63.4182	40.6915	63.4646	40.7349	6.21181
yes	114128 (49812a)-Wild Female 2011	F	eastern	2013	114128 (49812a)-Wild Female 2011.2012.Return	63.0495	40.9985	63.4646	40.7349	45.6207
yes	114128 (49812a)-Wild Female 2011	F	eastern	2014	114128 (49812a)-Wild Female 2011.2013.Return	63.2887	40.7068	63.4646	40.7349	15.1834
yes	127688a-Wild 2013 Muzhik	M	eastern	2014	127688a-Wild 2013 Muzhik.2013.Return	63.7005	40.2127	63.9352	40.4271	31.0572
yes	127688a-Wild 2013 Muzhik	M	eastern	2015	127688a-Wild 2013 Muzhik.2014.Return	63.919	40.4292	63.9352	40.4271	1.39202
yes	127689a-Wild 2013 Daenarys	F	eastern	2014	127689a-Wild 2013 Daenarys.2013.Return	64.0765	40.3513	63.9269	40.3659	12.8111
yes	127689a-Wild 2013 Daenarys	F	eastern	2015	127689a-Wild 2013 Daenarys.2014.Return	64.1567	40.2817	63.9269	40.3659	21.6546
yes	127689a-Wild 2013 Daenarys	F	eastern	2016	127689a-Wild 2013 Daenarys.2015.Return	63.9368	40.3638	63.9269	40.3659	0.875666
yes	127690a-Wild 2013 Salsola	F	eastern	2014	127690a-Wild 2013 Salsola.2013.Return	63.9913	40.4897	63.9207	40.3553	16.0805
yes	127690a-Wild 2013 Salsola	F	eastern	2015	127690a-Wild 2013 Salsola.2014.Return	64.3933	40.5103	63.9207	40.3553	43.642
yes	127690a-Wild 2013 Salsola	F	eastern	2016	127690a-Wild 2013 Salsola.2015.Return	63.9828	40.388	63.9207	40.3553	6.40521
yes	127692a-Wild 2013 Khiva	F	eastern	2014	127692a-Wild 2013 Khiva.2013.Return	63.8913	40.4505	63.7415	40.5032	13.9886
yes	127692a-Wild 2013 Khiva	F	eastern	2015	127692a-Wild 2013 Khiva.2014.Return	63.6328	40.4432	63.7415	40.5032	11.3692
yes	127692a-Wild 2013 Khiva	F	eastern	2016	127692a-Wild 2013 Khiva.2015.Return	63.8962	40.4412	63.7415	40.5032	14.8154
yes	127694a-Wild 2013 Khaleesi	F	eastern	2014	127694a-Wild 2013 Khaleesi.2013.Return	63.0403	40.0338	63.893	40.3564	80.9588
yes	127695a-Wild 2013 April	F	eastern	2014	127695a-Wild 2013 April.2013.Return	63.1993	39.8623	64.0614	40.3959	94.3882
yes	127699c-Wild 2015 Rambo	M	eastern	2016	127699c-Wild 2015 Rambo.2015.Return	63.8757	40.3503	63.8992	40.3436	2.12596
yes	127700b-Wild 2013 Clangula	F	eastern	2014	127700b-Wild 2013 Clangula.2013.Return	64.651	39.338	64.0043	40.4204	132.302
yes	127700b-Wild 2013 Clangula	F	eastern	2016	127700b-Wild 2013 Clangula.2015.Return	64.6328	38.9517	64.0043	40.4204	171.753
yes	127701a-Wild 2013 Yaushan	F	eastern	2014	127701a-Wild 2013 Yaushan.2013.Return	63.7768	41.057	63.8335	40.3737	76.0314
yes	127701a-Wild 2013 Yaushan	F	eastern	2015	127701a-Wild 2013 Yaushan.2014.Return	63.1532	40.7297	63.8335	40.3737	69.8806
yes	127701a-Wild 2013 Yaushan	F	eastern	2016	127701a-Wild 2013 Yaushan.2015.Return	63.2602	39.8442	63.8335	40.3737	76.461
yes	127703c-Wild 2014 May	F	eastern	2015	127703c-Wild 2014 May.2014.Return	64.0647	40.1453	63.9007	40.3803	29.5847
yes	127707a-Wild 2013 Aral	M	eastern	2014	127707a-Wild 2013 Aral.2013.Return	63.6343	40.015	63.8645	40.3341	40.4958
yes	127708e (167460b)-Wild 2015 Senior Nigel	M	eastern	2016	127708e-Wild 2015 Senior Nigel.2015.Return	63.9557	40.199	63.9678	40.4429	27.0993
yes	129480b-Wild 2015 Bukhara	M	eastern	2016	129480b-Wild 2015 Bukhara.2015.Return	63.9442	40.308	63.9433	40.3071	0.120132
yes	129485c-Wild 2015 Oxus	M	eastern	2016	129485c-Wild 2015 Oxus.2015.Return	64.052	40.4612	63.7137	40.4311	28.892
yes	145043a-Wild 2015 Utur	F	eastern	2016	145043a-Wild 2015 Utur.2015.Return	63.517	40.266	63.9192	40.3558	35.6159
yes	145044a-Wild 2015 Yomgir	F	eastern	2016	145044a-Wild 2015 Yomgir.2015.Return	63.9182	40.3488	63.8697	40.3483	4.11919
yes	145051a-Wild 2015 Chepon	F	eastern	2016	145051a-Wild 2015 Chepon.2015.Return	63.9255	40.2523	64.0308	40.3777	16.5493
yes	145055a-Wild 2015 Un	F	eastern	2016	145055a-Wild 2015 Un.2015.Return	64.1188	40.4175	64.1298	40.4148	0.977092
yes	145061a-Wild 2015 Carex	F	eastern	2016	145061a-Wild 2015 Carex.2015.Return	63.901	40.2975	63.8974	40.337	4.39665
yes	145065a-Wild 2015 Quyosh	F	eastern	2016	145065a-Wild 2015 Quyosh.2015.Return	64.1957	40.4782	64.1833	40.4808	1.08977
yes	145066a-Wild 2015 Su	F	eastern	2016	145066a-Wild 2015 Su.2015.Return	64.0768	40.3112	64.0296	40.4751	18.6447
yes	145069a-Wild 2015 Chiroyli	F	eastern	2016	145069a-Wild 2015 Chiroyli.2015.Return	63.9907	40.4457	63.9967	40.4727	3.04506
yes	145071a-Wild 2015 Lucky	F	eastern	2016	145071a-Wild 2015 Lucky.2015.Return	63.9348	42.143	63.9928	40.4466	188.466
yes	145072a-Wild 2015 Bistra	F	eastern	2016	145072a-Wild 2015 Bistra.2015.Return	63.6543	39.9733	63.9972	40.4518	60.6147
yes	49721a (49785b)-Wild 2014 Bobo	M	eastern	2015	49785b-Wild 2014 Bobo.2014.Return	64.0207	40.3613	63.993	40.3665	2.41883
yes	49721a (49785b)-Wild 2014 Bobo	M	eastern	2016	49785b-Wild 2014 Bobo.2015.Return	63.7447	39.6665	63.993	40.3665	80.5618
yes	114123b-Wild 2014 Sulu	F	eastern	2017	114123b-Wild 2014 Sulu.2016.Return	64.1107	40.3758	64.0728	40.3901	3.58717
yes	114126b-Wild 2014 Pioda	F	eastern	2017	114126b-Wild 2014 Pioda.2016.Return	63.9147	40.2013	63.959	40.4303	25.6977
yes	127689a-Wild 2013 Daenarys	F	eastern	2017	127689a-Wild 2013 Daenarys.2016.Return	64.0003	40.217	63.9269	40.3659	17.6787
yes	127692a-Wild 2013 Khiva	F	eastern	2017	127692a-Wild 2013 Khiva.2016.Return	63.9682	40.4658	63.7415	40.5032	19.6632
yes	127699c-Wild 2015 Rambo	M	eastern	2017	127699c-Wild 2015 Rambo.2016.Return	63.9079	40.2384	63.8992	40.3436	11.71
yes	127700b-Wild 2013 Clangula	F	eastern	2017	127700b-Wild 2013 Clangula.2016.Return	64.5108	39.0383	64.0043	40.4204	159.476
yes	127701a-Wild 2013 Yaushan	F	eastern	2017	127701a-Wild 2013 Yaushan.2016.Return	63.011	39.7525	63.8335	40.3737	98.3939
yes	127707b (145058c)-Wild 2015 Gerboa	M	eastern	2017	127707b-Wild 2015 Gerboa.2016.Return	63.939	40.3085	63.9228	40.3081	1.37524
yes	127708e (167460b)-Wild 2015 Senior Nigel	M	eastern	2017	127708e-Wild 2015 Senior Nigel.2016.Return	63.9555	40.4472	63.9678	40.4429	1.15064
yes	129480b-Wild 2015 Bukhara	M	eastern	2017	129480b-Wild 2015 Bukhara.2016.Return	63.9398	40.3062	63.9433	40.3071	0.316057
yes	129485c-Wild 2015 Oxus	M	eastern	2017	129485c-Wild 2015 Oxus.2016.Return	63.8153	40.423	63.7137	40.4311	8.66913
yes	145044a-Wild 2015 Yomgir	F	eastern	2017	145044a-Wild 2015 Yomgir.2016.Return	63.8845	40.4595	63.8697	40.3483	12.4118
yes	145051a-Wild 2015 Chepon	F	eastern	2017	145051a-Wild 2015 Chepon.2016.Return	63.9885	40.2873	64.0308	40.3777	10.6591
yes	145055a-Wild 2015 Un	F	eastern	2017	145055a-Wild 2015 Un.2016.Return	64.2312	40.357	64.1298	40.4148	10.7363
yes	145061a-Wild 2015 Carex	F	eastern	2017	145061a-Wild 2015 Carex.2016.Return	63.9373	40.2978	63.8974	40.337	5.5159
yes	145065a-Wild 2015 Quyosh	F	eastern	2017	145065a-Wild 2015 Quyosh.2016.Return	64.2925	40.4533	64.1833	40.4808	9.75127
yes	145066a-Wild 2015 Su	F	eastern	2017	145066a-Wild 2015 Su.2016.Return	63.8298	40.3515	64.0296	40.4751	21.8146
yes	145069a-Wild 2015 Chiroyli	F	eastern	2017	145069a-Wild 2015 Chiroyli.2016.Return	63.534	40.6113	63.9967	40.4727	42.1136
yes	145071a-Wild 2015 Lucky	F	eastern	2017	145071a-Wild 2015 Lucky.2016.Return	64.209	41.012	63.9928	40.4466	65.3906
yes	145072a-Wild 2015 Bistra	F	eastern	2017	145072a-Wild 2015 Bistra.2016.Return	63.1957	39.9213	63.9972	40.4518	90.1551
yes	49721a (49785b)-Wild 2014 Bobo	M	eastern	2017	49785b-Wild 2014 Bobo.2016.Return	64.0183	40.3633	63.993	40.3665	2.17972
yes	127700b-Wild 2013 Clangula	F	eastern	2015	127700b-Wild 2013 Clangula.2014.Return	64.3682	39.0787	64.0043	40.4204	152.202
yes	114126b-Wild 2014 Pioda	F	eastern	2018	114126b-Wild 2014 Pioda.2017.Return	63.9727	40.4105	63.959	40.4303	2.48401
yes	127689a-Wild 2013 Daenarys	F	eastern	2018	127689a-Wild 2013 Daenarys.2017.Return	64.0453	40.3642	63.9269	40.3659	10.0611
yes	127689a-Wild 2013 Daenarys	F	eastern	2019	127689a-Wild 2013 Daenarys.2018.Return	64.0073	40.3562	63.9269	40.3659	6.91769
yes	127700b-Wild 2013 Clangula	F	eastern	2018	127700b-Wild 2013 Clangula.2017.Return	64.6622	39.0933	64.0043	40.4204	157.761
yes	127707b (145058c)-Wild 2015 Gerboa	M	eastern	2018	127707b (145058c)-Wild 2015 Gerboa.NA.Return	63.9132	40.3288	63.9031	40.3262	0.900765
yes	127708e (167460b)-Wild 2015 Senior Nigel	M	eastern	2018	127708e (167460b)-Wild 2015 Senior Nigel.2017.Return	63.9585	40.4395	63.966	40.442	0.691354
yes	129480b-Wild 2015 Bukhara	M	eastern	2018	129480b-Wild 2015 Bukhara.2017.Return	63.9452	40.3107	63.9433	40.3071	0.423061
yes	129485c-Wild 2015 Oxus	M	eastern	2018	129485c-Wild 2015 Oxus.2017.Return	63.808	40.4262	63.7137	40.4311	8.01892
yes	145044a-Wild 2015 Yomgir	F	eastern	2018	145044a-Wild 2015 Yomgir.2017.Return	64.0682	40.2257	63.8697	40.3483	21.6859
yes	145051a-Wild 2015 Chepon	F	eastern	2018	145051a-Wild 2015 Chepon.2017.Return	63.7207	40.2685	64.0308	40.3777	29.0107
yes	145055a-Wild 2015 Un	F	eastern	2018	145055a-Wild 2015 Un.2017.Return	64.2637	40.4398	64.1298	40.4148	11.6987
yes	145061a-Wild 2015 Carex	F	eastern	2018	145061a-Wild 2015 Carex.2017.Return	63.4832	40.3057	63.8974	40.337	35.3795
yes	145061a-Wild 2015 Carex	F	eastern	2019	145061a-Wild 2015 Carex.2018.Return	63.8612	40.3232	63.8974	40.337	3.44213
yes	145065a-Wild 2015 Quyosh	F	eastern	2018	145065a-Wild 2015 Quyosh.2017.Return	64.1767	40.3955	64.1833	40.4808	9.48297
yes	145065a-Wild 2015 Quyosh	F	eastern	2019	145065a-Wild 2015 Quyosh.2018.Return	64.1335	40.4335	64.1833	40.4808	6.73429
yes	145066a-Wild 2015 Su	F	eastern	2018	145066a-Wild 2015 Su.2017.Return	63.9275	40.4172	64.0296	40.4751	10.789
yes	145066a-Wild 2015 Su	F	eastern	2019	145066a-Wild 2015 Su.2018.Return	63.8715	40.5528	64.0296	40.4751	15.9332
yes	145069a-Wild 2015 Chiroyli	F	eastern	2018	145069a-Wild 2015 Chiroyli.2017.Return	63.2448	42.1882	63.9967	40.4727	200.646
yes	145069a-Wild 2015 Chiroyli	F	eastern	2019	145069a-Wild 2015 Chiroyli.2018.Return	63.9623	40.3822	63.9967	40.4727	10.4677
yes	167458c-Wild 2018 Muzhik2	M	eastern	2019	167458c-Wild 2018 Muzhik2.2018.Return	63.5973	40.4883	63.9352	40.4271	29.4525
yes	167470a-Wild 2017 Kiwi	F	eastern	2018	167470a-Wild 2017 Kiwi.2017.Return	64.066	40.4417	64.0104	40.373	8.964
yes	167470a-Wild 2017 Kiwi	F	eastern	2019	167470a-Wild 2017 Kiwi.2018.Return	63.9367	40.3655	64.0104	40.373	6.32084
yes	167471a-Wild 2017 Capusta	F	eastern	2018	167471a-Wild 2017 Capusta.2017.Return	63.9195	40.4567	64.0824	40.3776	16.3749
yes	167471a-Wild 2017 Capusta	F	eastern	2019	167471a-Wild 2017 Capusta.2018.Return	63.9208	40.3483	64.0824	40.3776	14.1036
yes	167472a-Wild 2017 Bayram	F	eastern	2018	167472a-Wild 2017 Bayram.2017.Return	64.3725	40.2698	63.983	40.4251	37.3131
yes	167472a-Wild 2017 Bayram	F	eastern	2019	167472a-Wild 2017 Bayram.2018.Return	64.0727	40.2542	63.983	40.4251	20.4497
yes	167473a-Wild 2017 Yelim	F	eastern	2018	167473a-Wild 2017 Yelim.2017.Return	63.9578	40.4028	63.9575	40.4064	0.398771
yes	167473a-Wild 2017 Yelim	F	eastern	2019	167473a-Wild 2017 Yelim.2018.Return	63.8858	40.3387	63.9575	40.4064	9.67407
yes	167475a-Wild 2017 Uch	F	eastern	2018	167475a-Wild 2017 Uch.2017.Return	63.918	40.2653	63.9344	40.3587	10.4624
yes	167476a-Wild 2017 Jasur	F	eastern	2018	167476a-Wild 2017 Jasur.2017.Return	64.148	40.3722	64.1828	40.4078	4.9399
yes	167476a-Wild 2017 Jasur	F	eastern	2019	167476a-Wild 2017 Jasur.2018.Return	63.6293	40.0025	64.1828	40.4078	65.1612
yes	167477a-Wild 2017 Yuguruvchi	F	eastern	2018	167477a-Wild 2017 Yuguruvchi.2017.Return	64.161	40.4862	64.0911	40.4828	5.94161
yes	167477a-Wild 2017 Yuguruvchi	F	eastern	2019	167477a-Wild 2017 Yuguruvchi.2018.Return	64.0615	40.5753	64.0911	40.4828	10.5726
yes	49671a-Wild 2018 Sekiru	F	eastern	2019	49671a-Wild 2018 Sekiru.2018.Return	63.999	40.39	64.0739	40.4498	9.19561
yes	49682a-Wild 2018 Karashu	F	eastern	2019	49682a-Wild 2018 Karashu.2018.Return	63.92	40.3137	63.9906	40.4326	14.4992
yes	49695a-Wild 2018 Baxtli	F	eastern	2019	49695a-Wild 2018 Baxtli.2018.Return	63.8692	40.4308	63.7607	40.4587	9.70724
yes	49696a-Wild 2018 Ordak	F	eastern	2019	49696a-Wild 2018 Ordak.2018.Return	63.954	40.3197	64.0186	40.3757	8.30009
yes	49712a-Wild 2018 Double	M	eastern	2019	49712a-Wild 2018 Double.2018.Return	63.9102	40.4742	63.9097	40.4727	0.163065
yes	49719a-Wild 2018 Nokta	M	eastern	2019	49719a-Wild 2018 Nokta.2018.Return	63.8018	40.3213	63.8519	40.4064	10.3562
yes	49721a (49785b)-Wild 2014 Bobo	M	eastern	2019	49721a (49785b)-Wild 2014 Bobo.2018.Return	64.0227	40.3628	64.0208	40.3633	0.165858
yes	49723a-Wild 2018 Mayday	M	eastern	2019	49723a-Wild 2018 Mayday.2018.Return	63.9125	40.311	63.9228	40.3081	0.934542
yes	145071a-Wild 2015 Lucky	F	eastern	2018	145071a-Wild 2015 Lucky.2017.Return	63.6272	44.3928	63.9928	40.4466	439.386
yes	167456a-Wild Nukus 2017 M1	M	central	2018	167456a-Wild Nukus 2017 M1.2017.Return	61.0912	43.1925	61.1145	43.189	1.93591
yes	167456a-Wild Nukus 2017 M1	M	central	2019	167456a-Wild Nukus 2017 M1.2018.Return	61.1177	43.2177	61.1145	43.189	3.19554
yes	167459a-Wild Nukus 2017 Daroga	M	central	2018	167459a-Wild Nukus 2017 Daroga.2017.Return	61.0185	43.1617	61.091	43.1928	6.83602
yes	167459a-Wild Nukus 2017 Daroga	M	central	2019	167459a-Wild Nukus 2017 Daroga.2018.Return	60.9132	43.198	61.091	43.1928	14.4658
yes	167464a-Wild Nukus 2017 Kanuk	M	central	2018	167464a-Wild Nukus 2017 Kanuk.2017.Return	61.1888	43.0778	61.1273	43.1308	7.72862
yes	167464a-Wild Nukus 2017 Kanuk	M	central	2019	167464a-Wild Nukus 2017 Kanuk.2018.Return	60.9585	43.0803	61.1273	43.1308	14.844
yes	167467a-Wild Nukus 2017 Deva	M	central	2018	167467a-Wild Nukus 2017 Deva.2017.Return	61.3363	43.5472	61.0197	43.1653	49.5847
yes	167467a-Wild Nukus 2017 Deva	M	central	2019	167467a-Wild Nukus 2017 Deva.2018.Return	60.921	43.1553	61.0197	43.1653	8.10123
yes	167469a-Wild Nukus 2017 Outram	M	central	2018	167469a-Wild Nukus 2017 Outram.2017.Return	60.9657	43.1407	61.0727	43.1802	9.746
yes	167469a-Wild Nukus 2017 Outram	M	central	2019	167469a-Wild Nukus 2017 Outram.2018.Return	61.0067	43.1348	61.0727	43.1802	7.36118
yes	167453a-Wild Uysturt 2017 Disco	M	western	2018	167453a-Wild Uysturt 2017 Disco.2017.Return	58.2798	43.7505	58.1627	43.868	16.103
yes	167454a-Wild Uysturt 2017 M1	M	western	2018	167454a-Wild Uysturt 2017 M1.2017.Return	58.2008	43.9015	58.2057	43.9022	0.3959
yes	167454a-Wild Uysturt 2017 M1	M	western	2019	167454a-Wild Uysturt 2017 M1.2018.Return	58.1952	43.7258	58.2057	43.9022	19.6111
yes	167457a-Wild Uysturt 2017 Karakalpak	M	western	2018	167457a-Wild Uysturt 2017 Karakalpak.2017.Return	58.189	43.8877	58.1958	43.8954	1.01701
yes	167457a-Wild Uysturt 2017 Karakalpak	M	western	2019	167457a-Wild Uysturt 2017 Karakalpak.2018.Return	58.1747	43.8388	58.1958	43.8954	6.50986

## Sheet: Winter site fidelity
id	Population	Number of sites	Mean distance between wintering sites
114120c-Wild 2013 Aiol	eastern	3	128.04
114123b-Wild 2014 Sulu	eastern	3	78.68
114126b-Wild 2014 Pioda	eastern	5	37.51
114128 (49812a)-Wild Female 2011	eastern	4	390.21
127688a-Wild 2013 Muzhik	eastern	2	85.41
127689a-Wild 2013 Daenarys	eastern	6	34.31
127690a-Wild 2013 Salsola	eastern	4	108.02
127692a-Wild 2013 Khiva	eastern	4	19.33
127695a-Wild 2013 April	eastern	2	75.49
127699c-Wild 2015 Rambo	eastern	2	24.86
127700b-Wild 2013 Clangula	eastern	5	165.82
127701a-Wild 2013 Yaushan	eastern	5	14.62
127703c-Wild 2014 May	eastern	2	14.02
127707b (145058c)-Wild 2015 Gerboa	eastern	2	52.88
127708e (167460b)-Wild 2015 Senior Nigel	eastern	3	1.38
129480b-Wild 2015 Bukhara	eastern	4	3.05
129485c-Wild 2015 Oxus	eastern	3	9.48
145044a-Wild 2015 Yomgir	eastern	4	249.13
145051a-Wild 2015 Chepon	eastern	3	309.58
145055a-Wild 2015 Un	eastern	4	490.21
145061a-Wild 2015 Carex	eastern	4	150.42
145065a-Wild 2015 Quyosh	eastern	4	176.08
145066a-Wild 2015 Su	eastern	4	59.63
145069a-Wild 2015 Chiroyli	eastern	4	31.82
145071a-Wild 2015 Lucky	eastern	3	13.3
145072a-Wild 2015 Bistra	eastern	2	9.08
167470a-Wild 2017 Kiwi	eastern	2	3.55
167471a-Wild 2017 Capusta	eastern	2	6.63
167472a-Wild 2017 Bayram	eastern	2	18.93
167473a-Wild 2017 Yelim	eastern	2	61.18
167475a-Wild 2017 Uch	eastern	2	300.29
167476a-Wild 2017 Jasur	eastern	2	30.15
167477a-Wild 2017 Yuguruvchi	eastern	2	4.06
49721a (49785b)-Wild 2014 Bobo	eastern	4	291.97
167456a-Wild Nukus 2017 M1	central	2	130.12
167459a-Wild Nukus 2017 Daroga	central	2	100.08
167464a-Wild Nukus 2017 Kanuk	central	2	78.13
167467a-Wild Nukus 2017 Deva	central	2	319.62
167469a-Wild Nukus 2017 Outram	central	2	9.98
167453a-Wild Uysturt 2017 Disco	western	2	19.63
167454a-Wild Uysturt 2017 M1	western	2	179.47
167457a-Wild Uysturt 2017 Karakalpak	western	2	22.22

## Sheet: Translocated Birds
Autumn outward migrations of translocated houbara
bird id	sex	Origin population	Recipient Population	Out.Date	Arrive.Date	Year	burst	Number of fixes	Time.TakenDays	Mean fixes per day	Period	Departure Longitude	Departure Latitude	Winter Longitude	Winter Latitude	Migratory orientation	Release. Latitude	Release Longitude	Bearing between departure and wintering site
36358a-WLCR AralKum 2017	F	eastern	central	2017-10-24 13:00:00	2017-11-02 23:00:00	2017	36358a-WLCR AralKum 2017.2017.Out	50	9.4	5.31915	out	60.906	43.1308	59.95	37.7743	211.133	43.1229	60.9134	187.727
36359a-WLCR AralKum 2017	F	eastern	central	2017-11-02 19:00:00	2017-11-19 02:00:00	2017	36359a-WLCR AralKum 2017.2017.Out	105	16.3	6.44172	out	60.9693	43.1473	55.8095	29.7183	148.589	43.1229	60.9134	197.1
36359a-WLCR AralKum 2017	F	eastern	central	2018-10-27 19:00:00	2018-12-04 05:00:00	2018	36359a-WLCR AralKum 2017.2018.Out	201	37.4	5.37433	out	61.2137	43.2257	58.2245	27.3528	159.383	43.1229	60.9134	188.683
36371a-WLCR Uysturt 2017	F	eastern	western	2017-10-24 19:00:00	2017-11-18 23:00:00	2017	36371a-WLCR Uysturt 2017.2017.Out	134	25.2	5.31746	out	57.652	43.7153	57.1708	39.2428	228.612	43.8093	58.0911	184.605
36371a-WLCR Uysturt 2017	F	eastern	western	2018-10-16 05:00:00	2018-11-12 05:00:00	2018	36371a-WLCR Uysturt 2017.2018.Out	141	27	5.22222	out	58.4182	44.0553	54.8677	33.5298	221.543	43.8093	58.0911	194.685
36390a-WLCR Uysturt 2017	M	eastern	western	2017-10-23 09:00:00	2017-11-29 23:00:00	2017	36390a-WLCR Uysturt 2017.2017.Out	222	37.6	5.90426	out	58.0773	43.7477	60.5555	35.6237	168.14	43.8093	58.0911	166.815
36391a-WLCR Uysturt 2017	M	eastern	western	2017-10-23 09:00:00	2017-12-28 02:00:00	2017	36391a-WLCR Uysturt 2017.2017.Out	383	65.7	5.82953	out	58.239	43.8138	60.9758	33.9512	168.627	43.8093	58.0911	167.844
Spring return migrations of translocated houbara
bird id	sex	Origin population	Recipient Population	Out.Date	Arrive.Date	Year	burst	Number of fixes	Time.TakenDays	Mean fixes per day	Period	Winter Longitude	Winter Latitude	Breeding Longitude	Breeding Latitude	release. Latitude	Release Longitude	Release site fidelity distance (km)
36359a-WLCR AralKum 2017	F	eastern	central	2018-03-02 19:00:00	2018-05-15 05:00:00	2018	36359a-WLCR AralKum 2017.2017.Return	448	73.4	6.10354	return	55.8155	29.7095	61.0595	43.119	43.1229	60.9134	11.8984
36371a-WLCR Uysturt 2017	F	eastern	western	2018-03-04 19:00:00	2018-04-23 02:00:00	2018	36371a-WLCR Uysturt 2017.2017.Return	273	49.3	5.53753	return	57.3508	39.2563	58.4732	44.0262	43.8093	58.0911	39.0153
36371a-WLCR Uysturt 2017	F	eastern	western	2019-03-27 09:00:00	2019-04-10 05:00:00	2019	36371a-WLCR Uysturt 2017.2018.Return	66	13.8	4.78261	return	54.9072	33.5352	58.4477	44.0415	43.8093	58.0911	38.5416
